# Supplementary material for: Facilitated sequence assembly using densely labeled optical DNA barcodes: A combinatorial auction approach
Source: PLoS One. 2018 Mar 9;13(3):e0193900. doi: 10.1371/journal.pone.0193900 (PMC5844556; doi:10.1371/journal.pone.0193900)
Supplement: S1 File — (TXT) [file pone.0193900.s020.txt]

AAAA	5.7728e+01
TAAA	2.6125e+02
CAAA	6.9544e+00
GAAA	5.2996e+00
ATAA	2.1088e+01
TTAA	2.7984e+01
CTAA	2.0566e+00
GTAA	7.5664e-01
ACAA	6.9048e-01
TCAA	3.9942e-01
CCAA	2.8602e-01
GCAA	2.4520e-01
AGAA	1.1942e+00
TGAA	4.9040e-01
CGAA	5.0400e-01
GGAA	4.6656e-01
AATA	3.5536e+01
TATA	7.6984e+00
CATA	2.2286e+00
GATA	9.6844e-01
ATTA	1.8228e+01
TTTA	2.6125e+02
CTTA	1.0032e+00
GTTA	4.0836e+00
ACTA	3.9930e-01
TCTA	1.8526e-01
CCTA	1.7917e-01
GCTA	1.5952e-01
AGTA	3.6593e-01
TGTA	3.1556e-01
CGTA	1.7126e-01
GGTA	1.9779e-01
AACA	1.4684e+00
TACA	3.1556e-01
CACA	1.6571e-01
GACA	2.0793e-01
ATCA	6.6964e-01
TTCA	4.9040e-01
CTCA	1.5533e-01
GTCA	1.6559e-01
ACCA	1.8990e-01
TCCA	1.9366e-01
CCCA	1.4840e-01
GCCA	1.5048e-01
AGCA	1.7386e-01
TGCA	1.7970e-01
CGCA	1.4320e-01
GGCA	1.7016e-01
AAGA	8.4120e-01
TAGA	1.8526e-01
CAGA	2.9691e-01
GAGA	2.3312e-01
ATGA	3.8733e-01
TTGA	3.9942e-01
CTGA	2.6994e-01
GTGA	2.4063e-01
ACGA	1.9885e-01
TCGA	1.8040e-01
CCGA	1.5634e-01
GCGA	1.5476e-01
AGGA	1.9452e-01
TGGA	1.9366e-01
CGGA	1.4541e-01
GGGA	1.5704e-01
AAAT	1.1114e+02
TAAT	1.8228e+01
CAAT	1.8380e+00
GAAT	3.2066e+00
ATAT	3.4478e+01
TTAT	2.1088e+01
CTAT	1.9987e+00
GTAT	2.1919e+00
ACAT	5.4408e-01
TCAT	3.8733e-01
CCAT	1.9166e-01
GCAT	2.0389e-01
AGAT	1.0736e+00
TGAT	6.6964e-01
CGAT	2.9976e-01
GGAT	3.3321e-01
AATT	2.6302e+01
TATT	3.5536e+01
CATT	5.2920e+00
GATT	2.9873e+00
ATTT	1.1114e+02
TTTT	5.7728e+01
CTTT	2.1444e+00
GTTT	4.3260e+00
ACTT	6.7992e-01
TCTT	8.4120e-01
CCTT	2.3681e-01
GCTT	3.0368e-01
AGTT	1.3250e+00
TGTT	1.4684e+00
CGTT	3.1902e-01
GGTT	4.5920e-01
AACT	1.3250e+00
TACT	3.6593e-01
CACT	2.3512e-01
GACT	2.2098e-01
ATCT	1.0736e+00
TTCT	1.1942e+00
CTCT	2.3886e-01
GTCT	2.6262e-01
ACCT	2.1460e-01
TCCT	1.9452e-01
CCCT	1.5550e-01
GCCT	1.6532e-01
AGCT	1.7560e-01
TGCT	1.7386e-01
CGCT	1.6648e-01
GGCT	1.7020e-01
AAGT	6.7992e-01
TAGT	3.9930e-01
CAGT	3.4933e-01
GAGT	3.9543e-01
ATGT	5.4408e-01
TTGT	6.9048e-01
CTGT	3.6563e-01
GTGT	2.6916e-01
ACGT	1.6210e-01
TCGT	1.9885e-01
CCGT	1.7572e-01
GCGT	1.8366e-01
AGGT	2.1460e-01
TGGT	1.8990e-01
CGGT	1.6927e-01
GGGT	1.6406e-01
AAAC	4.3260e+00
TAAC	4.0836e+00
CAAC	3.5910e-01
GAAC	6.7524e-01
ATAC	2.1919e+00
TTAC	7.5664e-01
CTAC	1.7178e-01
GTAC	2.9043e-01
ACAC	2.6916e-01
TCAC	2.4063e-01
CCAC	1.5011e-01
GCAC	1.5715e-01
AGAC	2.6262e-01
TGAC	1.6559e-01
CGAC	1.4407e-01
GGAC	1.3933e-01
AATC	2.9873e+00
TATC	9.6844e-01
CATC	3.3347e-01
GATC	7.9104e-01
ATTC	3.2066e+00
TTTC	5.2996e+00
CTTC	2.1100e-01
GTTC	6.7524e-01
ACTC	3.9543e-01
TCTC	2.3312e-01
CCTC	1.6653e-01
GCTC	1.7399e-01
AGTC	2.2098e-01
TGTC	2.0793e-01
CGTC	1.5130e-01
GGTC	2.1854e-01
AACC	4.5920e-01
TACC	1.9779e-01
CACC	1.7142e-01
GACC	2.1854e-01
ATCC	3.3321e-01
TTCC	4.6656e-01
CTCC	1.6100e-01
GTCC	1.3933e-01
ACCC	1.6406e-01
TCCC	1.5704e-01
CCCC	1.5942e-01
GCCC	1.7160e-01
AGCC	1.7020e-01
TGCC	1.7016e-01
CGCC	1.5640e-01
GGCC	1.4781e-01
AAGC	3.0368e-01
TAGC	1.5952e-01
CAGC	1.6746e-01
GAGC	1.7399e-01
ATGC	2.0389e-01
TTGC	2.4520e-01
CTGC	1.4959e-01
GTGC	1.5715e-01
ACGC	1.8366e-01
TCGC	1.5476e-01
CCGC	1.5174e-01
GCGC	1.9001e-01
AGGC	1.6532e-01
TGGC	1.5048e-01
CGGC	1.5799e-01
GGGC	1.7160e-01
AAAG	2.1444e+00
TAAG	1.0032e+00
CAAG	1.9114e-01
GAAG	2.1100e-01
ATAG	1.9987e+00
TTAG	2.0566e+00
CTAG	1.6446e-01
GTAG	1.7178e-01
ACAG	3.6563e-01
TCAG	2.6994e-01
CCAG	1.5485e-01
GCAG	1.4959e-01
AGAG	2.3886e-01
TGAG	1.5533e-01
CGAG	1.6953e-01
GGAG	1.6100e-01
AATG	5.2920e+00
TATG	2.2286e+00
CATG	1.7832e-01
GATG	3.3347e-01
ATTG	1.8380e+00
TTTG	6.9544e+00
CTTG	1.9114e-01
GTTG	3.5910e-01
ACTG	3.4933e-01
TCTG	2.9691e-01
CCTG	1.7264e-01
GCTG	1.6746e-01
AGTG	2.3512e-01
TGTG	1.6571e-01
CGTG	1.5178e-01
GGTG	1.7142e-01
AACG	3.1902e-01
TACG	1.7126e-01
CACG	1.5178e-01
GACG	1.5130e-01
ATCG	2.9976e-01
TTCG	5.0400e-01
CTCG	1.6953e-01
GTCG	1.4407e-01
ACCG	1.6927e-01
TCCG	1.4541e-01
CCCG	1.6068e-01
GCCG	1.5799e-01
AGCG	1.6648e-01
TGCG	1.4320e-01
CGCG	1.4744e-01
GGCG	1.5640e-01
AAGG	2.3681e-01
TAGG	1.7917e-01
CAGG	1.7264e-01
GAGG	1.6653e-01
ATGG	1.9166e-01
TTGG	2.8602e-01
CTGG	1.5485e-01
GTGG	1.5011e-01
ACGG	1.7572e-01
TCGG	1.5634e-01
CCGG	1.5659e-01
GCGG	1.5174e-01
AGGG	1.5550e-01
TGGG	1.4840e-01
CGGG	1.6068e-01
GGGG	1.5942e-01
